# Supplementary material for: Reactive microglia partially envelop viable neurons in prion diseases
Source: J Clin Invest. 2024 Oct 3;134(23):e181169. doi: 10.1172/JCI181169 (PMC11601909; doi:10.1172/JCI181169)
Supplement: Supporting data values [file jci-134-181169-s042.xlsx]

## Sheet: Fig.1B
	Mean Iba1
	Ctrl				ic SSLOW onset				ic SSLOW terminal
	43.9433	45.6453	23.0433		90.906	104.816	158.169		126.017	138.013	119.759
	61.8553	20.4403	34.6303		87.918	122.734	121.533		148.266	106.52	128.118
	83.1613	23.0963			127.738	173.068			155.712		113.384
		40.8723			126.207	106.262			141.835		117.506
		32.2433			177.515				178.023		117.587
					175.811
Average	62.9867	32.4595	28.8368		131.016	126.72	139.851		149.971	122.267	119.271
Group mean	41.4277				132.529				130.503
	Mean NeuN
	Ctrl				ic SSLOW onset				ic SSLOW terminal
	261.783	200.115	164.841		94.448	71.1297	99.469		83.9433	43.1193	29.1523
	301.087	173.862	182.052		109.747	84.1397	100.293		95.5603	46.2893	53.2463
	271.582	160.646			101.64	65.3773			91.4743		32.5173
		192.04			90.4353	61.6623			96.1583		41.0463
		181.03			88.5843				101.576		33.4933
					87.7053
Average	278.151	181.538	173.447		95.4267	70.5773	99.881		93.7425	44.7043	37.8911
Group mean	211.045				88.6283				58.7793

## Sheet: Fig.3F
	Neurons undergoing envelopment
	SSLOW	SSLOW	SSLOW	SSLOW		RML	RML	RML	RML		22L	22L	22L	22L		ME7	ME7	ME7	ME7		Ctrl	Ctrl	Ctrl	Ctrl
	0.142857	0.321429	0.122449	0.314286		0.375	0.115385	0.294118	0.022222		0.166667	0.130435	0.342857	0.068966		0.142857	0.095238	0.181818	0.026316		0	0	0	0.235294
	0.277778	0.290323	0.294118	0.257143		0.266667	0.088235	0.225806	0		0.071429	0.272727	0.2	0.044444		0.318182	0.107143	0.275862	0.016129		0.027778	0	0.058824	0.090909
	0.1	0.4	0.322581	0.119048		0.419355	0.318182	0.153846	0.193548		0.086957	0.15	0.081081	0.125		0.217391	0.055556	0.236842	0.179487		0.148148	0	0.047619	0.045455
	0.189189	0.261905	0.325	0.317073		0.258065	0.041667	0.181818	0.228571		0.035714	0.076923	0.305556	0.264706		0.137931	0.052632	0.372093	0.386364		0	0.051282	0.071429	0
	0.219512	0.277778	0.185185	0.25		0.208333	0.045455	0.125	0.065217		0.130435	0.227273	0.044444	0.157895		0.074074	0.26087	0.162162	0.25		0	0.0625	0.071429	0.021277
	0.045455	0.393939	0.380952	0.342105		0.242424	0.068966	0.35	0.064516		0.48	0.285714	0.166667	0.387097		0.148148	0.115385	0.176471	0.27907		0	0.04	0.074074	0.046512
	0.296296	0.193548	0.3	0.15		0.033333	0.030303	0.21875	0.086957		0.173913	0.068966	0.289474	0.075		0.129032	0.227273	0.333333	0.0625		0	0	0.125	0.028571
	0.448276	0.342857	0.461538	0.413043		0.269231	0.190476	0.384615	0.060606		0.071429	0.2	0.72973	0.1875		0.086957	0.185185	0.217391	0.25		0	0	0	0.05
	0.285714	0.128205	0.55814	0.155556		0.096774	0.318182	0.444444	0.090909		0.192308	0	0.030303	0.192308		0.12	0.090909	0.16	0.047619		0.037037	0.041667	0.034483	0.022727
	0.382353	0.133333	0.421053	0.190476		0.296296	0.275862	0.277778	0.108108		0	0.227273	0.46875	0.189189				0.28125	0.472222		0.028571	0
		0.5		0.566667		0.071429	0.032258		0.02439		0.25	0.25		0.15625					0.066667		0.071429
		0.454545		0.518519		0.107143	0.148148		0		0	0.083333
							0.214286		0.076923
Average	0.238743	0.308155	0.337102	0.299493		0.220337	0.145185	0.265618	0.0786128		0.138238	0.164387	0.265886	0.168032		0.15273	0.132243	0.239722	0.185125		0.0284512	0.0195449	0.0536509	0.0600828
Group mean	0.295873					0.177438					0.184136					0.177455					0.0404324

## Sheet: Fig.4I
% envelopment of individual neurons														HISTOGRAM		Number of neurons
Animal #1				Animal #2						Animal #3				% neuronal area enveloped		Animal #1						Animal #2								Animal #3
Image 1	Image 2	Image 3		Image 1	Image 2	Image 3	Image 4	Image 5		Image 1	Image 2	Image 3		Bin Center		Image 1	Image 2	Image 3		Fraction of all		Image 1	Image 2	Image 3	Image 4	Image 5		Fraction of all		Image 1	Image 2	Image 3		Fraction of all		Ave 3	StDev
1	1	0.9875		1	0.815789	1	1	0.986301		1	1	1		0		162	109	176	447	0.382378		93	209	95	25	174	596	0.384268		137	174	165	476	0.33474		0.367129	0.0280655
0.990291	1	0.959596		1	0.756757	1	1	0.983333		1	1	1		5		76	68	64	208	0.17793		38	38	43	44	40	203	0.130883		72	74	98	244	0.171589		0.160134	0.0255296
0.911765	0.984	0.958333		0.984127	0.681818	1	1	0.976471		1	1	0.971154		10		32	46	40	118	0.100941		24	18	33	31	29	135	0.0870406		57	31	63	151	0.106188		0.0980567	0.00989441
0.869231	0.982759	0.911111		0.979592	0.6	1	1	0.943662		1	1	0.970588		15		20	31	26	77	0.0658683		18	15	21	27	18	99	0.0638298		37	35	35	107	0.0752461		0.0683147	0.00608869
0.827586	0.977273	0.882353		0.976744	0.468354	0.984615	1	0.924528		0.962025	1	0.953271		20		16	22	11	49	0.0419162		20	10	15	25	12	82	0.0528691		32	14	28	74	0.0520394		0.0489416	0.00609829
0.695652	0.948718	0.857143		0.976471	0.428571	0.951613	1	0.907216		0.94958	0.985075	0.953125		25		13	19	13	45	0.0384944		15	10	17	17	14	73	0.0470664		25	22	19	66	0.0464135		0.0439915	0.00477173
0.681818	0.924528	0.83871		0.972973	0.428571	0.936709	0.990385	0.882353		0.944444	0.974359	0.952381		30		12	11	14	37	0.031651		2	9	9	17	14	51	0.032882		21	11	12	44	0.0309423		0.0318251	0.000981492
0.62766	0.842105	0.833333		0.962963	0.382775	0.923077	0.975	0.863636		0.928571	0.971429	0.950355		35		10	11	9	30	0.025663		9	2	12	16	8	47	0.030303		12	15	10	37	0.0260197		0.0273286	0.00258213
0.612613	0.839286	0.810811		0.880435	0.356164	0.918919	0.967391	0.862069		0.924528	0.96875	0.938931		40		4	14	7	25	0.0213858		7	1	10	19	6	43	0.027724		11	6	10	27	0.0189873		0.0226991	0.00451398
0.513661	0.826087	0.754717		0.878049	0.346154	0.886364	0.945946	0.8		0.914062	0.949153	0.906977		45		11	14	5	30	0.025663		5	3	6	10	1	25	0.0161186		10	11	9	30	0.021097		0.0209595	0.00477365
0.507692	0.8	0.741935		0.8375	0.316872	0.875	0.939759	0.730769		0.876712	0.940476	0.897059		50		5	6	7	18	0.0153978		4	0	6	9	4	23	0.0148291		11	8	11	30	0.021097		0.017108	0.00346631
0.494949	0.794118	0.67		0.8	0.313953	0.870787	0.935484	0.719512		0.867925	0.910256	0.888889		55		0	10	5	15	0.0128315		4	0	6	12	7	29	0.0186976		8	7	6	21	0.0147679		0.0154323	0.00298897
0.494845	0.783019	0.660377		0.784615	0.313725	0.869565	0.930556	0.711538		0.84375	0.893333	0.878378		60		1	10	3	14	0.011976		8	1	6	7	4	26	0.0167634		7	6	4	17	0.011955		0.0135648	0.00277006
0.481481	0.78022	0.649485		0.778947	0.311111	0.844444	0.926471	0.705882		0.823009	0.882979	0.875		65		1	5	7	13	0.0111206		3	0	5	10	3	21	0.0135397		5	7	3	15	0.0105485		0.0117363	0.00158776
0.472826	0.75	0.642857		0.769231	0.310345	0.770492	0.914286	0.701299		0.806818	0.875	0.867925		70		2	8	0	10	0.00855432		0	1	4	6	4	15	0.00967118		5	1	6	12	0.00843882		0.00888811	0.000680616
0.469697	0.731343	0.633333		0.76087	0.304348	0.702703	0.913043	0.673469		0.804878	0.863014	0.830508		75		0	3	2	5	0.00427716		4	1	1	9	1	16	0.0103159		5	3	2	10	0.00703235		0.00720848	0.00302323
0.461039	0.72549	0.631579		0.747368	0.289474	0.698795	0.906667	0.666667		0.794118	0.862745	0.815534		80		0	4	1	5	0.00427716		3	1	0	4	1	9	0.00580271		7	3	5	15	0.0105485		0.00687613	0.00327058
0.457143	0.720588	0.631579		0.742857	0.284404	0.693878	0.888889	0.645161		0.790698	0.818841	0.792453		85		2	3	3	8	0.00684346		1	0	3	6	2	12	0.00773694		2	2	2	6	0.00421941		0.0062666	0.00182834
0.452381	0.719298	0.623762		0.65	0.282443	0.68932	0.872093	0.611111		0.782609	0.8	0.787879		90		1	0	2	3	0.0025663		2	0	4	4	2	12	0.00773694		2	4	5	11	0.00773558		0.00601294	0.00298488
0.452381	0.710843	0.610526		0.642105	0.273292	0.65625	0.852459	0.609756		0.776596	0.783019	0.784615		95		0	2	2	4	0.00342173		2	0	2	6	2	12	0.00773694		5	5	7	17	0.011955		0.00770455	0.00426672
0.439655	0.709677	0.6		0.625	0.269091	0.65625	0.852273	0.60274		0.770833	0.745455	0.775281		100		2	5	1	8	0.00684346		6	0	5	8	3	22	0.0141844		4	6	2	12	0.00843882		0.00982222	0.00386105
0.439024	0.696629	0.571429		0.612903	0.26087	0.652174	0.838095	0.586957		0.759124	0.729167	0.773585
0.435644	0.686695	0.567308		0.609524	0.257576	0.632258	0.835821	0.568966		0.755319	0.727273	0.765
0.435115	0.679245	0.546512		0.603499	0.25641	0.631068	0.82906	0.557895		0.735043	0.714286	0.709091
0.433962	0.674699	0.534091		0.594595	0.255639	0.618557	0.811765	0.551724		0.731183	0.671233	0.707071
0.405941	0.668639	0.533981		0.588235	0.243697	0.615385	0.807692	0.543689		0.717391	0.666667	0.702703
0.380282	0.666667	0.519737		0.585586	0.235294	0.603175	0.8	0.542169		0.696429	0.659091	0.686275
0.377358	0.651376	0.489796		0.580645	0.231707	0.602273	0.782609	0.534247		0.685714	0.649351	0.685185
0.375	0.638889	0.485714		0.577922	0.23	0.597222	0.752212	0.533333		0.684932	0.641026	0.684211
0.361111	0.625	0.483871		0.571429	0.222222	0.588235	0.75	0.517857		0.68	0.632576	0.666667
0.360656	0.62037	0.48		0.541667	0.21875	0.563636	0.743243	0.5		0.659091	0.626667	0.648148
0.358025	0.611111	0.479167		0.528302	0.218182	0.542857	0.741176	0.477778		0.6375	0.615385	0.638655
0.340164	0.61039	0.47619		0.526316	0.211538	0.541284	0.735294	0.47619		0.633803	0.614035	0.604167
0.333333	0.606061	0.470588		0.518519	0.189944	0.538462	0.734694	0.428571		0.627119	0.609589	0.604167
0.329897	0.603448	0.444444		0.488688	0.189873	0.538462	0.733333	0.424		0.626087	0.600917	0.604167
0.32967	0.6	0.440678		0.486726	0.1875	0.528169	0.729412	0.423077		0.619048	0.589744	0.597403
0.329193	0.59322	0.433962		0.483471	0.18705	0.509434	0.72549	0.41791		0.602941	0.584906	0.559633
0.328571	0.588235	0.428571		0.466667	0.186047	0.506757	0.721311	0.395833		0.597222	0.569106	0.551724
0.326733	0.578431	0.421053		0.453608	0.183099	0.5	0.716667	0.380952		0.588889	0.553191	0.55
0.314815	0.577465	0.416667		0.445455	0.171271	0.5	0.712963	0.375		0.588235	0.545455	0.543046
0.3125	0.57377	0.416		0.435407	0.163934	0.487805	0.705882	0.367816		0.586667	0.542169	0.538462
0.304878	0.569106	0.387597		0.428571	0.158537	0.483516	0.694915	0.359375		0.586207	0.54	0.538462
0.303571	0.567568	0.385185		0.418182	0.152047	0.452381	0.684211	0.347826		0.571429	0.539474	0.518519
0.30303	0.55814	0.384615		0.410959	0.144828	0.451613	0.666667	0.346667		0.559524	0.533981	0.507042
0.3	0.543353	0.38		0.409091	0.142857	0.444444	0.666667	0.339806		0.553846	0.515625	0.503497
0.29703	0.542373	0.370968		0.388235	0.140625	0.440476	0.664336	0.33557		0.54321	0.508065	0.5
0.294118	0.538462	0.368421		0.386667	0.139738	0.4375	0.657143	0.333333		0.541667	0.491379	0.495327
0.294118	0.536585	0.362069		0.384615	0.13913	0.425532	0.655738	0.329545		0.535211	0.490566	0.48927
0.289474	0.529412	0.351351		0.382353	0.135135	0.421053	0.654762	0.323529		0.533333	0.485507	0.487603
0.288889	0.527778	0.350649		0.373563	0.131387	0.417143	0.646341	0.32		0.526786	0.480916	0.484375
0.282051	0.516667	0.346667		0.368421	0.130435	0.4125	0.630137	0.316327		0.522388	0.477778	0.484127
0.27381	0.513514	0.338843		0.361446	0.12987	0.411765	0.627907	0.315068		0.522059	0.47561	0.47619
0.263514	0.49505	0.333333		0.36036	0.127907	0.405797	0.627907	0.311111		0.519231	0.467532	0.47619
0.26	0.492958	0.325581		0.350877	0.125	0.40367	0.623656	0.310345		0.518519	0.46087	0.468468
0.258824	0.482143	0.308642		0.349693	0.121622	0.393443	0.621622	0.306452		0.516129	0.448276	0.457627
0.258621	0.477477	0.306122		0.344595	0.115385	0.390244	0.604651	0.304878		0.508772	0.447368	0.454545
0.255	0.471698	0.305921		0.343511	0.114894	0.384615	0.60241	0.301587		0.506667	0.447368	0.454545
0.254902	0.470588	0.305344		0.338462	0.112903	0.37963	0.596774	0.3		0.5	0.444444	0.45
0.25	0.469565	0.30303		0.300752	0.108247	0.368421	0.583333	0.287671		0.494737	0.444444	0.44
0.247706	0.463636	0.301775		0.2875	0.107477	0.365217	0.582278	0.282443		0.487179	0.444444	0.437956
0.245823	0.462963	0.300578		0.273438	0.105991	0.357143	0.571429	0.28125		0.483871	0.434483	0.4375
0.237624	0.45614	0.295		0.26943	0.1	0.352941	0.566667	0.275		0.45	0.433333	0.425532
0.231638	0.449275	0.285714		0.258427	0.09375	0.342466	0.561404	0.272727		0.448276	0.427184	0.423077
0.229008	0.447368	0.285714		0.258065	0.0898876	0.340659	0.556818	0.269841		0.447368	0.421429	0.422222
0.221649	0.447154	0.284314		0.254167	0.0872093	0.338462	0.555556	0.26971		0.446429	0.414634	0.421053
0.220994	0.440678	0.283333		0.253012	0.0861244	0.333333	0.552632	0.266667		0.444444	0.40367	0.421053
0.212598	0.44	0.28125		0.251309	0.0851064	0.333333	0.550725	0.265306		0.440741	0.402985	0.416667
0.208633	0.4375	0.277778		0.25	0.0810811	0.329545	0.542169	0.26506		0.4375	0.383562	0.4
0.205882	0.428571	0.269504		0.247619	0.0808081	0.327273	0.540541	0.252747		0.430769	0.37931	0.4
0.20438	0.428571	0.257485		0.242424	0.0789474	0.326923	0.534247	0.242424		0.430108	0.373134	0.396226
0.203252	0.419355	0.25641		0.239264	0.0754717	0.318841	0.529412	0.240506		0.428571	0.371795	0.387755
0.2	0.418919	0.253731		0.236559	0.0748299	0.313253	0.525316	0.235294		0.416667	0.368421	0.383333
0.2	0.411765	0.253521		0.236559	0.0714286	0.312977	0.523256	0.234043		0.412698	0.363636	0.370787
0.2	0.410596	0.241071		0.235294	0.0697674	0.297297	0.512195	0.225806		0.410256	0.361842	0.358974
0.198347	0.409091	0.240385		0.233533	0.0681818	0.291667	0.495327	0.225806		0.408451	0.359649	0.357143
0.189474	0.40625	0.23913		0.22449	0.0666667	0.287671	0.492958	0.225352		0.403846	0.358621	0.347305
0.186047	0.401869	0.2375		0.216814	0.0663507	0.28	0.491525	0.221374		0.403509	0.351852	0.345455
0.183007	0.393939	0.234234		0.214286	0.0643275	0.27957	0.487179	0.214286		0.402597	0.34375	0.342105
0.176	0.3875	0.230769		0.213115	0.0603015	0.275	0.479592	0.213115		0.391892	0.343137	0.340659
0.174603	0.385417	0.226804		0.212329	0.0583942	0.27	0.476636	0.207547		0.389474	0.337838	0.34
0.170213	0.384	0.225806		0.212121	0.0547945	0.266667	0.47561	0.204724		0.383333	0.333333	0.330986
0.169492	0.383333	0.214286		0.205128	0.0540541	0.266129	0.473684	0.196429		0.375	0.333333	0.330579
0.169014	0.378788	0.209677		0.204545	0.0526316	0.261745	0.464516	0.194444		0.371429	0.333333	0.322581
0.164557	0.375	0.205128		0.2	0.0515464	0.259615	0.463918	0.186047		0.365854	0.326531	0.313043
0.160377	0.37234	0.197368		0.198795	0.0511364	0.251429	0.461905	0.181818		0.361111	0.322034	0.312925
0.159091	0.367647	0.188811		0.198675	0.0508475	0.247619	0.457627	0.181818		0.354167	0.315789	0.307692
0.155844	0.366013	0.186047		0.195349	0.0507246	0.247059	0.457143	0.178571		0.35	0.311111	0.3
0.153846	0.348214	0.185629		0.194444	0.0507246	0.246154	0.45614	0.177778		0.346667	0.30303	0.297619
0.152174	0.346939	0.184502		0.19375	0.0490798	0.240964	0.4375	0.171429		0.34375	0.298507	0.291667
0.15	0.342105	0.183908		0.188406	0.0481928	0.239437	0.43299	0.168539		0.342466	0.294521	0.29
0.147059	0.340909	0.175439		0.184783	0.0472441	0.238938	0.430556	0.167568		0.326923	0.293333	0.2875
0.142857	0.33871	0.175182		0.183432	0.045977	0.237288	0.419048	0.163636		0.326531	0.291262	0.280488
0.142259	0.330189	0.171171		0.179487	0.0458716	0.23	0.415385	0.160714		0.325	0.290909	0.278261
0.1375	0.33	0.169231		0.179104	0.0425532	0.229167	0.411765	0.156977		0.324561	0.287129	0.276923
0.136842	0.324675	0.166667		0.176471	0.040724	0.228261	0.410256	0.152174		0.318182	0.28	0.272727
0.134078	0.320896	0.166667		0.174194	0.038961	0.226744	0.409524	0.15		0.317829	0.270073	0.271429
0.13253	0.318182	0.164706		0.163636	0.0380435	0.223684	0.408602	0.149254		0.313167	0.269231	0.27
0.130952	0.313725	0.162896		0.163399	0.0372671	0.223684	0.408163	0.147541		0.3125	0.266667	0.269565
0.12931	0.3125	0.160714		0.16185	0.0337838	0.219512	0.40625	0.144737		0.307692	0.266667	0.263158
0.125	0.307692	0.160221		0.16092	0.0325203	0.217687	0.405797	0.142857		0.307692	0.266667	0.26087
0.120482	0.302158	0.15625		0.158621	0.03125	0.216867	0.402439	0.135135		0.304348	0.265625	0.258741
0.119048	0.296703	0.15544		0.155779	0.0310559	0.209524	0.402062	0.134615		0.298701	0.265306	0.25641
0.114035	0.294798	0.154762		0.151899	0.0307692	0.206897	0.40113	0.134021		0.297872	0.263158	0.255814
0.105691	0.29	0.152941		0.15	0.0295858	0.2	0.4	0.133333		0.294118	0.258929	0.252427
0.102041	0.285714	0.151515		0.148014	0.028777	0.197368	0.4	0.127273		0.290909	0.254808	0.252252
0.0991736	0.278261	0.150538		0.147059	0.0287356	0.195122	0.397163	0.125		0.290598	0.253521	0.25
0.0989583	0.274194	0.15		0.145455	0.0277778	0.195122	0.391304	0.123596		0.290323	0.253333	0.245902
0.0979021	0.273684	0.148148		0.145251	0.0266667	0.1875	0.376471	0.123288		0.289474	0.25	0.245614
0.0973451	0.273438	0.144385		0.142857	0.025	0.183333	0.375	0.120567		0.286885	0.246575	0.239437
0.0967742	0.266667	0.143617		0.142857	0.025	0.183333	0.375	0.111111		0.285714	0.246154	0.236364
0.0942029	0.26506	0.137615		0.138462	0.0243902	0.178082	0.372093	0.111111		0.283784	0.242188	0.234568
0.09375	0.263736	0.134752		0.136792	0.0243902	0.174157	0.371901	0.111111		0.283333	0.237705	0.230769
0.09375	0.260417	0.131579		0.129496	0.0240964	0.173913	0.371429	0.10989		0.28125	0.237113	0.230769
0.0933333	0.25974	0.129944		0.117783	0.0238095	0.172414	0.371134	0.109244		0.27907	0.236842	0.223529
0.0923077	0.259259	0.128788		0.116279	0.0236686	0.171717	0.368932	0.108108		0.276596	0.235772	0.222222
0.0909091	0.254902	0.127907		0.116279	0.0234375	0.171429	0.365217	0.107143		0.274194	0.233333	0.22093
0.0909091	0.254808	0.127451		0.11	0.0230769	0.170213	0.365079	0.106383		0.273684	0.22973	0.219298
0.0894309	0.253968	0.127072		0.108696	0.0230769	0.164179	0.362963	0.106195		0.273684	0.214286	0.21875
0.0888889	0.25	0.121212		0.108434	0.0227273	0.161905	0.362319	0.103774		0.270833	0.213675	0.216216
0.0882353	0.25	0.117647		0.107438	0.0217391	0.161435	0.361111	0.102941		0.262295	0.213592	0.215054
0.0875	0.238532	0.115942		0.103448	0.0212766	0.158416	0.360656	0.101449		0.260355	0.208333	0.214286
0.0865385	0.233333	0.112676		0.1	0.0206186	0.157895	0.357143	0.10101		0.254902	0.207547	0.210526
0.0851064	0.23	0.108696		0.1	0.0197368	0.153846	0.339623	0.10084		0.252632	0.206897	0.210526
0.0833333	0.229167	0.107143		0.0982659	0.0175439	0.153409	0.337423	0.1		0.25	0.203704	0.209877
0.0819672	0.225806	0.10687		0.0872727	0.0172414	0.145833	0.329114	0.0987654		0.25	0.190476	0.209424
0.0818182	0.22314	0.105263		0.0851064	0.0166667	0.138528	0.327586	0.097561		0.244604	0.185567	0.208861
0.0814815	0.21875	0.105263		0.0833333	0.0153846	0.135417	0.317073	0.0934579		0.244444	0.185185	0.202128
0.0810811	0.214286	0.105263		0.0821918	0.0151515	0.134503	0.315068	0.0909091		0.242424	0.184211	0.2
0.0792079	0.21374	0.10396		0.0810811	0.0146341	0.132812	0.315068	0.0909091		0.238095	0.181818	0.197917
0.0769231	0.213333	0.103093		0.0807453	0.0144928	0.131579	0.313559	0.0882353		0.234694	0.177215	0.195876
0.0756303	0.21118	0.102941		0.0781893	0.0131579	0.129032	0.307692	0.0816327		0.233766	0.176471	0.193548
0.0754717	0.20979	0.102273		0.0775194	0.0126582	0.128571	0.306122	0.0808081		0.231293	0.171717	0.192982
0.0737705	0.207547	0.101695		0.0763359	0.0121951	0.123894	0.302326	0.08		0.230769	0.171053	0.192308
0.0714286	0.203704	0.101562		0.0756757	0.0121951	0.121495	0.3	0.0795455		0.229508	0.166667	0.191781
0.0701754	0.2	0.0987654		0.075188	0.0114943	0.12069	0.3	0.0761905		0.229167	0.166667	0.190476
0.0694444	0.190476	0.0971429		0.075	0.0113636	0.112676	0.3	0.0731707		0.229167	0.165829	0.1875
0.0693069	0.190476	0.0939227		0.0747331	0.0102041	0.11236	0.296296	0.0714286		0.228571	0.162791	0.183007
0.0689655	0.189655	0.0930233		0.0740741	0.01	0.111111	0.294521	0.0689655		0.228571	0.160839	0.181818
0.0681818	0.189474	0.0916667		0.0719424	0.00980392	0.108911	0.291667	0.0684932		0.22549	0.15625	0.179245
0.0679612	0.1875	0.0898876		0.0702703	0.00934579	0.108108	0.288889	0.0636364		0.22549	0.152778	0.177419
0.0672269	0.182692	0.0886076		0.0701754	0.00925926	0.10303	0.285714	0.0625		0.224138	0.150943	0.175
0.0666667	0.179856	0.0869565		0.0655738	0.00884956	0.10303	0.283582	0.0625		0.223602	0.15	0.172043
0.0666667	0.178295	0.0869565		0.0636364	0.008	0.102041	0.278008	0.0617284		0.22069	0.147368	0.170543
0.0657895	0.177778	0.0862069		0.0631579	0.00763359	0.097561	0.274194	0.0588235		0.21978	0.147059	0.170068
0.0655738	0.17757	0.0857143		0.0625	0.0075188	0.097561	0.27027	0.0574713		0.219512	0.146341	0.169492
0.0652174	0.176471	0.0857143		0.0597015	0.00704225	0.0967742	0.268817	0.0547945		0.215385	0.146067	0.168675
0.0652174	0.176471	0.0847458		0.0588235	0.00699301	0.0952381	0.26	0.0546875		0.214286	0.144068	0.163934
0.064	0.169014	0.0840336		0.056962	0.00632911	0.0930233	0.259542	0.0526316		0.213836	0.142857	0.163934
0.0631579	0.166667	0.0840336		0.0555556	0.00625	0.0930233	0.257143	0.0520833		0.213592	0.141176	0.163636
0.0625	0.164179	0.0833333		0.0552764	0.00502513	0.0930233	0.253521	0.0505051		0.211268	0.14	0.162162
0.0625	0.163934	0.0795455		0.0526316	0.00478469	0.091954	0.252033	0.047619		0.209524	0.138298	0.161616
0.06	0.162791	0.0789474		0.0492958	0	0.0918367	0.25	0.0444444		0.209091	0.135135	0.161074
0.0588235	0.160494	0.0780142		0.0491803	0	0.0909091	0.247788	0.0428571		0.208955	0.133333	0.157895
0.0581395	0.158333	0.0777778		0.0489796	0	0.0902778	0.247191	0.0379747		0.205128	0.13253	0.15625
0.057971	0.157895	0.0774648		0.047619	0	0.0882353	0.242105	0.0377358		0.20339	0.131868	0.152941
0.0578947	0.157895	0.076555		0.047619	0	0.0882353	0.238938	0.0357143		0.20332	0.131313	0.148936
0.0566038	0.157895	0.0761421		0.0416667	0	0.0851064	0.227941	0.0357143		0.201183	0.130435	0.146667
0.0564516	0.157143	0.075		0.0411765	0	0.0848485	0.226667	0.0357143		0.2	0.13	0.145455
0.0555556	0.153846	0.0740741		0.040404	0	0.084507	0.225806	0.0344828		0.2	0.12987	0.144928
0.0555556	0.153846	0.0733945		0.0387097	0	0.0833333	0.225	0.0340909		0.19697	0.129412	0.142857
0.0552147	0.153846	0.0693642		0.0384615	0	0.0789474	0.224138	0.0338983		0.194915	0.129032	0.142857
0.0526316	0.153846	0.0684932		0.0384615	0	0.0782609	0.220339	0.0337079		0.192308	0.127273	0.142857
0.0521739	0.147059	0.0684932		0.037037	0	0.077551	0.220183	0.0328947		0.189655	0.126582	0.141104
0.0505618	0.146341	0.0681818		0.0344828	0	0.0757576	0.217742	0.0322581		0.189189	0.126126	0.141026
0.0490196	0.145833	0.0659341		0.0333333	0	0.0747664	0.217391	0.031746		0.188406	0.125	0.140496
0.0484581	0.145161	0.0656934		0.0322581	0	0.0728477	0.217391	0.0315789		0.1875	0.125	0.140127
0.0481928	0.144444	0.0645161		0.0320856	0	0.0714286	0.212121	0.030303		0.185185	0.123967	0.139665
0.047619	0.144231	0.0645161		0.0292208	0	0.0714286	0.211538	0.0294118		0.180556	0.123288	0.137931
0.047619	0.142857	0.0625		0.0285714	0	0.0694444	0.21	0.0291971		0.18018	0.122549	0.137255
0.047619	0.14	0.0619469		0.0285714	0	0.0684932	0.209677	0.0275229		0.179487	0.118644	0.135593
0.046729	0.139241	0.0615385		0.0265487	0	0.0670391	0.206897	0.0273973		0.176471	0.116129	0.134454
0.0465116	0.138889	0.0614525		0.025974	0	0.0662252	0.202899	0.025641		0.175824	0.109375	0.133333
0.0454545	0.134328	0.0614035		0.025641	0	0.0641026	0.2	0.025		0.173913	0.107692	0.131868
0.0448718	0.133333	0.060241		0.0253165	0	0.0625	0.2	0.025		0.173077	0.107143	0.129032
0.0446429	0.131579	0.0596026		0.0246914	0	0.0610687	0.194444	0.0246914		0.17284	0.106061	0.128205
0.0444444	0.12963	0.0594059		0.0238095	0	0.0606061	0.192308	0.0238095		0.171053	0.105882	0.127451
0.0434783	0.125	0.0583942		0.0238095	0	0.0604027	0.191781	0.0235294		0.170213	0.105691	0.12
0.0434783	0.125	0.0582524		0.0224719	0	0.0590717	0.190476	0.0232558		0.169811	0.101695	0.119048
0.0421053	0.123077	0.0581395		0.0218978	0	0.0588235	0.187097	0.0232558		0.166667	0.0952381	0.118421
0.0414201	0.122807	0.0576923		0.0217391	0	0.0588235	0.185185	0.0227273		0.163522	0.09375	0.117647
0.0412371	0.121739	0.0576923		0.0217391	0	0.0582524	0.184211	0.0225564		0.163399	0.0933333	0.117241
0.0408163	0.121495	0.0545455		0.0215054	0	0.0550459	0.18254	0.0217391		0.162162	0.0925926	0.117117
0.040404	0.11828	0.0531915		0.0208333	0	0.0545455	0.178218	0.0217391		0.162011	0.0909091	0.117021
0.0397351	0.117647	0.0526316		0.0208333	0	0.0543478	0.176471	0.0212766		0.16129	0.0909091	0.116279
0.0379747	0.1125	0.0526316		0.0205128	0	0.0536913	0.176471	0.0212766		0.15625	0.0895522	0.114865
0.0372671	0.111111	0.0517241		0.0204082	0	0.0526316	0.173913	0.0204082		0.149254	0.0854701	0.113924
0.0363636	0.111111	0.0515464		0.0197368	0	0.047619	0.171429	0.0169492		0.148649	0.0833333	0.113208
0.0362319	0.110092	0.05		0.0196078	0	0.047619	0.168539	0.0165746		0.148387	0.0821918	0.113043
0.0347826	0.109375	0.05		0.0195122	0	0.0434783	0.166667	0.0165289		0.148148	0.0806452	0.1125
0.0344828	0.107692	0.0483871		0.0194805	0	0.0434783	0.166667	0.0163934		0.147059	0.0793651	0.11215
0.0344828	0.105634	0.0479452		0.0185185	0	0.0422535	0.163399	0.0163043		0.146667	0.0792079	0.111111
0.0338983	0.102564	0.0473684		0.0181818	0	0.0420168	0.162602	0.015873		0.146341	0.0789474	0.110465
0.0327869	0.101449	0.046875		0.0176471	0	0.0413793	0.159292	0.015625		0.145833	0.0785714	0.109756
0.0326087	0.101266	0.0465116		0.017094	0	0.0406977	0.158537	0.015625		0.145455	0.0784314	0.109375
0.0322581	0.1	0.0451128		0.016129	0	0.0377358	0.15625	0.0147059		0.142857	0.0777778	0.109091
0.0319149	0.1	0.0434783		0.015873	0	0.0373134	0.155556	0.0144928		0.141593	0.0769231	0.108696
0.03125	0.0989011	0.0425532		0.0157895	0	0.0350877	0.15493	0.0142857		0.141593	0.0764706	0.108108
0.0298507	0.0985915	0.0422535		0.0149254	0	0.0347826	0.153846	0.0140845		0.137255	0.0743802	0.106061
0.0294118	0.0983607	0.039604		0.0143885	0	0.0342466	0.153846	0.0136986		0.137255	0.0740741	0.105882
0.0294118	0.0982143	0.0392157		0.0140845	0	0.0333333	0.148387	0.0135135		0.136364	0.0731707	0.102564
0.0289855	0.0972222	0.0372671		0.0129032	0	0.0333333	0.147059	0.0131579		0.134146	0.0727273	0.1
0.0288462	0.09375	0.0360825		0.0120482	0	0.0330579	0.145833	0.0131579		0.134021	0.0714286	0.1
0.028169	0.0935961	0.036036		0.0115607	0	0.0322581	0.138889	0.012987		0.132353	0.0714286	0.0991736
0.028169	0.0933333	0.0357143		0.011236	0	0.0316456	0.138462	0.0128205		0.130952	0.0714286	0.0991379
0.0277778	0.0923077	0.0344828		0.011236	0	0.030303	0.137931	0.0123457		0.130435	0.0714286	0.0987654
0.0267857	0.091954	0.0344828		0.00970874	0	0.0283019	0.136986	0.0119048		0.130435	0.0707965	0.0983607
0.0267857	0.0903614	0.0338983		0.00946372	0	0.0272109	0.134615	0.0117647		0.12963	0.0701754	0.097561
0.0246914	0.0900901	0.0338983		0.00943396	0	0.0247934	0.134615	0.0116279		0.128205	0.06875	0.0967742
0.0243902	0.0888889	0.0338983		0.00943396	0	0.0227273	0.133333	0.0113636		0.127119	0.0681818	0.0967742
0.0243902	0.0877193	0.033557		0.00943396	0	0.0222222	0.132353	0.0108696		0.12381	0.0679612	0.0964912
0.0241935	0.0875	0.0326797		0.00510204	0	0.021978	0.130841	0.01		0.123596	0.0657895	0.0945946
0.0238095	0.0869565	0.0319149		0	0	0.0215054	0.128205	0.01		0.117647	0.0642857	0.09375
0.0234375	0.0869565	0.0315457		0	0	0.0210526	0.121951	0.00961538		0.116279	0.0641711	0.0935252
0.0229008	0.0859375	0.03125		0	0	0.020979	0.12	0.00540541		0.116279	0.0636364	0.0925926
0.0227273	0.0859375	0.030303		0	0	0.020202	0.113636	0		0.116071	0.0629921	0.0909091
0.0227273	0.0857143	0.0298507		0	0	0.0201342	0.113208	0		0.115385	0.0625	0.0909091
0.0222222	0.0819672	0.0298507		0	0	0.02	0.111111	0		0.1133	0.0625	0.0909091
0.0222222	0.0818182	0.029703		0	0	0.0197368	0.109453	0		0.111111	0.0615385	0.0898876
0.0217391	0.08125	0.0285714		0	0	0.0192308	0.108696	0		0.109677	0.0610687	0.0895522
0.0217391	0.08	0.0285714		0	0	0.0186047	0.106383	0		0.109589	0.0604027	0.0895522
0.0215827	0.0793651	0.0263158		0	0	0.0183486	0.104167	0		0.107143	0.0597015	0.0892857
0.0214286	0.0786517	0.025641		0	0	0.0181818	0.104167	0		0.104167	0.0581395	0.0882353
0.0208333	0.0769231	0.0243902		0	0	0.0178571	0.101695	0		0.1	0.0578512	0.0882353
0.0206186	0.0746269	0.0240964		0	0	0.0176991	0.1	0		0.0992908	0.0576923	0.0875
0.0202703	0.0740741	0.0238095		0	0	0.0166667	0.1	0		0.0985915	0.0568182	0.0869565
0.0192308	0.0727273	0.0222222		0	0	0.0163934	0.0980392	0		0.0980392	0.0564972	0.0849057
0.0188679	0.0727273	0.0217391		0	0	0.0163934	0.097561	0		0.0978261	0.056	0.0849057
0.01875	0.0701754	0.0215054		0	0	0.0149254	0.0952381	0		0.0970464	0.0555556	0.0833333
0.0181818	0.07	0.0210526		0	0	0.0144928	0.0952381	0		0.0967742	0.0545455	0.0821918
0.017341	0.0677966	0.0208333		0	0	0.0138889	0.0947368	0		0.0963855	0.0537634	0.0795455
0.0168539	0.0675676	0.0206186		0	0	0.0138889	0.0945946	0		0.0943396	0.0530973	0.0792079
0.0166667	0.0675105	0.0202703		0	0	0.0131579	0.0901639	0		0.09375	0.0506329	0.0789474
0.0162162	0.0666667	0.020202		0	0	0.011236	0.0900901	0		0.09375	0.0487805	0.0787402
0.0153846	0.0654206	0.0196078		0	0	0.00990099	0.09	0		0.0930233	0.0481928	0.0786517
0.0147059	0.0645161	0.0192308		0	0	0.00892857	0.0892857	0		0.0925926	0.046875	0.078125
0.0147059	0.0634921	0.0192308		0	0	0.00862069	0.0891089	0		0.091954	0.046729	0.0769231
0.0144231	0.0612245	0.01875		0	0	0.00854701	0.0882353	0		0.0909091	0.0465116	0.076087
0.0138889	0.0612245	0.0181818		0	0	0.00847458	0.0857143	0		0.0909091	0.0454545	0.0746269
0.0138889	0.0595238	0.0176991		0	0	0.00847458	0.084507	0		0.0909091	0.0443038	0.0746269
0.0133333	0.0576923	0.0169492		0	0	0.00826446	0.0824742	0		0.0909091	0.0434783	0.0740741
0.012987	0.0571429	0.0169492		0	0	0.00813008	0.0788382	0		0.0883392	0.0425532	0.0736842
0.0126582	0.0571429	0.015625		0	0	0.00775194	0.0769231	0		0.0882353	0.0425532	0.0733945
0.0125	0.056338	0.015625		0	0	0.00689655	0.0758621	0		0.0882353	0.0421053	0.0727273
0.0123457	0.056338	0.015625		0	0	0.00671141	0.0740741	0		0.0875	0.0416667	0.0724638
0.0121951	0.056338	0.015625		0	0	0.00645161	0.0735294	0		0.0869565	0.0410959	0.0721649
0.0119048	0.0555556	0.0147059		0	0	0.00591716	0.0731707	0		0.0860215	0.04	0.072
0.0117647	0.0555556	0.0144928		0	0	0	0.0714286	0		0.0851064	0.0377358	0.0714286
0.0114943	0.0555556	0.0142857		0	0	0	0.0707071	0		0.084507	0.037037	0.0705882
0.0114943	0.0555556	0.0140845		0	0	0	0.0701754	0		0.0833333	0.037037	0.0697674
0.0113636	0.0517241	0.0133333		0	0	0	0.0695652	0		0.0833333	0.0365854	0.0689655
0.0108696	0.0515464	0.0131579		0	0	0	0.0681818	0		0.0833333	0.0357143	0.0689655
0.0102041	0.0515464	0.0128205		0	0	0	0.0666667	0		0.0823529	0.0344828	0.0681818
0.00980392	0.0491803	0.0128205		0	0	0	0.0661157	0		0.0820896	0.0333333	0.0677966
0.00970874	0.046729	0.0123457		0	0	0	0.0649351	0		0.0810811	0.0326087	0.0673077
0.00909091	0.0465116	0.0121951		0	0	0	0.0645161	0		0.0810811	0.0322581	0.0666667
0.00906344	0.0465116	0.0121212		0	0	0	0.0633803	0		0.0806452	0.0322581	0.0649351
0.00847458	0.0454545	0.0120482		0	0	0	0.0625	0		0.0792683	0.0320513	0.0641026
0.00840336	0.0454545	0.0119048		0	0	0	0.0619469	0		0.0787402	0.032	0.0625
0.00833333	0.0434783	0.0119048		0	0	0	0.0574713	0		0.078534	0.03125	0.0625
0.00746269	0.0428571	0.0107527		0	0	0	0.0558659	0		0.078125	0.03125	0.0619469
0.00699301	0.0408163	0.0107527		0	0	0	0.0540541	0		0.0779221	0.03125	0.0617284
0.00684932	0.0384615	0.0106383		0	0	0	0.0533333	0		0.0769231	0.029703	0.0615385
0.00657895	0.0384615	0.0103093		0	0	0	0.0512821	0		0.0761905	0.0277778	0.06
0.00595238	0.0377358	0.00990099		0	0	0	0.0505051	0		0.0757576	0.0277778	0.06
0.00480769	0.0375	0.00952381		0	0	0	0.0502513	0		0.0747664	0.027027	0.0597015
0.00423729	0.0373832	0.00943396		0	0	0	0.05	0		0.0746269	0.0267857	0.0596026
0.00350877	0.0373832	0.00934579		0	0	0	0.05	0		0.0731707	0.0263158	0.0584416
0	0.037037	0.00917431		0	0	0	0.05	0		0.0724638	0.0263158	0.0576923
0	0.0348837	0.00917431			0	0	0.0491803	0		0.0722892	0.0258065	0.056338
0	0.0344828	0.00900901			0	0	0.0451613	0		0.0722892	0.025641	0.0558376
0	0.0340909	0.00877193			0	0	0.045	0		0.0714286	0.0251256	0.0555556
0	0.0338983	0.00877193			0	0	0.0447761	0		0.0697674	0.0240964	0.0555556
0	0.0333333	0.00840336			0	0	0.0444444	0		0.0689655	0.0234375	0.0550459
0	0.032967	0.00840336			0	0	0.0434783	0		0.0686275	0.0222222	0.0547945
0	0.0325203	0.00813008			0	0	0.0428571	0		0.0684211	0.0222222	0.0547945
0	0.031746	0.00704225			0	0	0.0405405	0		0.0675676	0.0217391	0.0540541
0	0.031746	0.00666667			0	0	0.04	0		0.0657895	0.0217391	0.0526316
0	0.0306122	0.00662252			0	0	0.04	0		0.0645161	0.0216216	0.0517241
0	0.0294118	0.00662252			0	0	0.0307692	0		0.0645161	0.0215054	0.0515464
0	0.0292683	0.00512821			0	0	0.030303	0		0.0638298	0.020979	0.0514706
0	0.0289855	0			0	0	0.0300752	0		0.0634921	0.02	0.0504202
0	0.0285714	0			0	0	0.0289855	0		0.0625	0.0196078	0.05
0	0.0285714	0			0	0	0.0285714	0		0.0625	0.0196078	0.0493827
0	0.0283688	0			0	0	0.0285714	0		0.0617284	0.0196078	0.0487805
0	0.0283019	0			0	0	0.0263158	0		0.0617284	0.0192308	0.047619
0	0.0277778	0			0	0	0.025641	0		0.0604651	0.0191083	0.0472441
0	0.0277778	0			0	0	0.025641	0		0.0588235	0.0178571	0.046875
0	0.027027	0			0	0	0.0238095	0		0.0588235	0.0178571	0.046729
0	0.027027	0			0	0	0.0212766	0		0.0576923	0.0172414	0.0465116
0	0.0263158	0			0	0	0.02	0		0.0555556	0.0169492	0.0465116
0	0.0263158	0			0	0	0.02	0		0.0555556	0.016129	0.0463576
0	0.025	0			0	0	0.0140845	0		0.0531915	0.015873	0.0454545
0	0.0218579	0			0	0	0.0131579	0		0.0506329	0.015748	0.0454545
0	0.0217391	0			0	0	0.0104167	0		0.05	0.015625	0.0434783
0	0.0217391	0			0	0	0.00970874	0		0.0492958	0.0143885	0.0434783
0	0.0214286	0			0	0	0	0		0.0491803	0.0133333	0.0432099
0	0.0208333	0			0	0	0	0		0.0490196	0.0123457	0.0428571
0	0.0206186	0			0	0	0	0		0.0487805	0.0121951	0.0425532
0	0.020202	0			0	0	0	0		0.0485437	0.0121951	0.0416667
0	0.02	0			0	0	0	0		0.047619	0.0120482	0.0412371
0	0.0196078	0			0	0	0	0		0.047619	0.0116279	0.0410959
0	0.0178571	0			0	0	0	0		0.046875	0.010989	0.0408163
0	0.0175439	0			0	0	0	0		0.0465116	0.010989	0.04
0	0.0172414	0			0		0	0		0.0461538	0.0107527	0.0379747
0	0.0169492	0			0		0	0		0.0461538	0.0103093	0.037037
0	0.0168067	0			0		0	0		0.045977	0.00970874	0.037037
0	0.0163934	0			0		0	0		0.0454545	0.00877193	0.037037
0	0.0162602	0			0		0	0		0.0447761	0.00862069	0.0365854
0	0.0155039	0			0		0	0		0.0442478	0.00862069	0.0363636
0	0.0149254	0			0		0	0		0.0432099	0.00757576	0.036036
0	0.0147059	0			0		0	0		0.0432099	0.0075188	0.0357143
0	0.0147059	0			0		0	0		0.042735	0.00680272	0.0348837
0	0.0144928	0			0			0		0.042735	0.00636943	0.0336134
0	0.0144928	0			0			0		0.0410959	0.00549451	0.0333333
0	0.0140845	0			0			0		0.0408163	0	0.0333333
0	0.0136986	0			0			0		0.0394737	0	0.0333333
0	0.0133333	0			0			0		0.0392157	0	0.0333333
0	0.0128205	0			0			0		0.0384615	0	0.0327869
0	0.0121951	0			0			0		0.0384615	0	0.03125
0	0.0117647	0						0		0.0377358	0	0.03125
0	0.0114943	0						0		0.0377358	0	0.0307692
0	0.0111111	0						0		0.037037	0	0.0306122
0	0.0111111	0						0		0.037037	0	0.030303
0	0.0106383	0						0		0.0367647	0	0.030303
0	0.0102041	0						0		0.0366972	0	0.0294118
0	0.01	0						0		0.035461	0	0.0288462
0	0.00943396	0						0		0.0352941	0	0.0285714
0	0.00900901	0						0		0.0338983	0	0.0285714
0	0.00787402	0						0		0.0327869	0	0.0275229
0	0.00719424	0						0		0.0327869	0	0.0273973
0	0	0						0		0.0322581	0	0.027027
0	0	0						0		0.0294118	0	0.027027
0	0	0						0		0.0294118	0	0.0266667
0	0	0						0		0.0285714	0	0.0263158
0	0	0						0		0.0277778	0	0.025641
0	0	0						0		0.0277778	0	0.0253165
0	0	0						0		0.0263158	0	0.0247934
0	0	0						0		0.0253165	0	0.0243902
0	0	0						0		0.0243902	0	0.0243902
0	0	0						0		0.0238095	0	0.0240964
0	0	0						0		0.0232558	0	0.0232558
0	0	0						0		0.0229885	0	0.0224719
0	0	0						0		0.0229885	0	0.0224719
0	0	0						0		0.0227273	0	0.0224719
0	0	0						0		0.0227273	0	0.0224719
0	0	0						0		0.0224719	0	0.0222222
0	0	0						0		0.0222222	0	0.0222222
0	0	0						0		0.0215054	0	0.0222222
0	0	0						0		0.0204082	0	0.0217391
0	0	0								0.019802	0	0.0217391
0	0	0								0.0192308	0	0.0212766
0	0	0								0.0190476	0	0.0212766
0	0	0								0.0186916	0	0.02
0	0	0								0.0185185	0	0.0198675
0	0	0								0.0185185	0	0.0196078
0	0	0								0.0183486	0	0.0192308
0	0	0								0.0181818	0	0.0190476
0	0	0								0.0181818	0	0.0188679
0	0	0								0.0178571	0	0.0188679
0	0	0								0.0178571	0	0.0181818
0	0	0								0.0177515	0	0.0181818
0	0	0								0.0169492	0	0.0178571
0	0	0								0.0166667	0	0.0176991
0	0	0								0.016129	0	0.0169492
0	0	0								0.015625	0	0.0166667
0	0	0								0.0153846	0	0.0166667
0	0	0								0.0148515	0	0.0163934
0	0	0								0.0148148	0	0.015873
0	0	0								0.0136986	0	0.015625
0	0	0								0.0131579	0	0.0147059
	0	0								0.0120482	0	0.0147059
	0	0								0.0117647	0	0.0147059
	0	0								0.0111524	0	0.0144928
	0	0								0.0111111	0	0.0142857
	0	0								0.0105263	0	0.0138889
	0	0								0.0104167	0	0.012987
	0	0								0.0103093	0	0.012987
	0	0								0.010101	0	0.0123457
	0	0								0.00934579	0	0.011236
	0	0								0.00917431	0	0.0106383
	0	0								0.00833333	0	0.0104167
	0	0								0.00813008	0	0.0104167
	0	0								0.00680272	0	0.0103093
	0	0								0.00649351	0	0.010101
	0	0								0	0	0.00980392
	0	0								0	0	0.00943396
	0	0								0	0	0.00925926
	0	0								0	0	0.00900901
	0	0								0	0	0.008
	0	0								0	0	0.0078125
	0	0								0	0	0.0075188
	0	0								0	0	0.0070922
	0	0								0	0	0.00653595
	0	0								0	0	0
	0	0								0	0	0
	0	0								0	0	0
	0	0								0	0	0
	0	0								0	0	0
	0									0	0	0
	0									0	0	0
	0									0	0	0
										0	0	0
										0	0	0
										0	0	0
										0	0	0
										0	0	0
										0	0	0
										0	0	0
										0	0	0
										0	0	0
										0	0	0
										0	0	0
										0	0	0
										0	0	0
										0	0	0
										0	0	0
										0	0	0
										0	0	0
										0	0	0
										0	0	0
										0	0	0
										0	0	0
										0	0	0
										0	0	0
										0	0	0
										0	0	0
										0	0	0
										0	0	0
										0	0	0
										0	0	0
										0	0	0
										0	0	0
										0	0	0
										0	0	0
										0	0	0
										0	0	0
										0	0	0
										0	0	0
										0	0	0
										0	0	0
										0	0	0
										0	0	0
										0	0	0
										0	0	0
										0	0	0
										0		0
										0		0
										0		0
										0		0
										0		0
										0		0
										0		0
										0		0
										0		0
										0		0
										0		0
										0		0
										0		0
										0		0
										0		0
										0		0
										0		0
										0		0
										0		0
										0		0
										0		0
										0		0
										0		0
										0		0
										0		0
										0		0
										0		0
										0		0
										0		0
										0		0
												0
												0
												0
												0
												0
												0
												0
												0
												0
												0
												0
												0
												0
												0
												0
												0
												0
												0
												0
												0
												0
												0
												0
												0
												0
												0
												0

## Sheet: Fig.5A
	Minutes in open arm
	SSLOW	SSLOW	SSLOW	SSLOW	SSLOW	SSLOW	SSLOW	SSLOW	SSLOW	SSLOW	SSLOW	SSLOW	SSLOW	SSLOW	Ctrl	Ctrl	Ctrl	Ctrl	Ctrl
dpi	Animal #1	Animal #2	Animal #3	Animal #4	Animal #5	Animal #6	Animal #7	Animal #8	Animal #9	Animal #10	Animal #11	Animal #12	Animal #13	Animal #14	Animal #1	Animal #2	Animal #3	Animal #4	Animal #5
112	6.8	2.76667	0	0.5	0.733333	1.43333	5.86667	0	0	0.6	0.3	1.03333	4.03333	1.6	0	0	4.9	1.36667	0
119	1.9	11.1	0.3	22.9667	19.2282	10.3333	51.2416	11.1784	2.5	0	2.96667	13.7	16.1	47.5338	0	0	0	0	0.133333
126	0		6.96667	7.23333		10.9		3.86667	11.4429	0.366667	17.6333	27.9667			0	0	0	1.06667	1.43333
133	35.6333		16.4333	59.3939		33.2667		32.5	56.2667	2.5	33.2333	70.2			0	0	0.066667	0.266667	1.6
140	66.1539		82.8188	78.9041		75.9933		32.2819	75.7525	61.8729	39.5608	63.913			0	0	0	1.7	0
147	84.1137							64.1554		49.6233	52.0548				0	0	0.066667	0.333333	0.6
154	73.1292							47.4497		26.7687	59.1753				0	0	0.633333	10.7407	0
161								62.7208							0				0

## Sheet: Fig.5B
	Number of neurons per field of view							% Neurons undergoing envelopment
	Ctrl 64 dpi	Ctrl 64 dpi	Ctrl 64 dpi	Ctrl 64 dpi	Ctrl 64 dpi			Ctrl 64 dpi	Ctrl 64 dpi	Ctrl 64 dpi	Ctrl 64 dpi	Ctrl 64 dpi
	26	30	19	29	25			0	0.04	0	0	0.035714
	25	24	19	24	28			0	0.071429	0.064516	0.020833	0.038462
	24	17	28	23	27			0.125	0.037037	0	0	0
	28	19	26	16	27			0	0.037037	0.033333	0.105263	0
	26	48	27	17	22			0.115385	0	0	0.052632	0
		28	35		28				0	0.058824		0.041667
					24							0
					31							0.0625
					29							0
Average	25.8	27.6667	25.6667	21.8	26.7778		Average	0.048077	0.0309172	0.0261122	0.0357456	0.0198159
Group mean	25.5422						Group mean	0.0321336
	64 dpi	64 dpi	64 dpi	64 dpi	64 dpi			64 dpi	64 dpi	64 dpi	64 dpi	64 dpi
	28	24	26	18	48			0.035714	0.083333	0	0	0.020833
	29	24	18	21	31			0.034483	0.083333	0.055556	0	0.096774
	25	25	22	20	27			0.04	0.08	0	0	0.111111
	35	26	21	10	27			0.257143	0.076923	0	0	0.074074
	29	28	20	19	38			0.310345	0.107143	0.05	0	0.026316
		28	33	24					0.035714	0	0
				22							0
Average	29.2	25.8333	23.3333	19.1429	34.2		Average	0.135537	0.077741	0.0175927	0	0.0658216
Group mean	26.3419						Group mean	0.0593385
	78 dpi	78 dpi	78 dpi	78 dpi	78 dpi			78 dpi	78 dpi	78 dpi	78 dpi	78 dpi
	37	24	30	23	23			0.054054	0	0	0.043478	0
	28	26	35	20	16			0	0.038462	0.057143	0.05	0
	35	26	35	21	24			0	0	0.028571	0.047619	0.0416667
	35	33	28	17	28			0.057143	0.090909	0	0.058824	0
	31	24	22	20	27			0.064516	0	0.136364	0.1	0
	27	20	22		33			0.037037	0.15	0.090909		0
					32							0
Average	32.1667	25.5	28.6667	20.2	26.1429		Average	0.0354583	0.0465618	0.0521645	0.0599842	0.00595238
Group mean	26.5352						Group mean	0.0400242
	92 dpi	92 dpi	92 dpi	92 dpi	92 dpi			92 dpi	92 dpi	92 dpi	92 dpi	92 dpi
	28	44	26	34	34			0	0	0	0.058824	0
	24	25	22	28	17			0	0.08	0	0.035714	0.058824
	27	29	28	42	20			0.111111	0.034483	0	0	0.25
	29	30	33	27	24			0.172414	0.133333	0.060606	0.074074	0.125
	20	24	22	43	24			0.05	0	0.045455	0.023256	0
	22	28	23	23	24			0.045455	0.035714	0	0	0.041667
		19							0.105263
Average	25	28.4286	25.6667	32.8333	23.8333		Average	0.0631633	0.0555419	0.0176768	0.031978	0.0792485
Group mean	27.1524						Group mean	0.0495217
	106 dpi	106 dpi	106 dpi	106 dpi				106 dpi	106 dpi	106 dpi	106 dpi
	25	27	21	20				0.28	0.037037	0.095238	0.45
	26	28	20	17				0	0.142857	0.25	0.058824
	24	24	31	18				0	0.291667	0.193548	0
	23	26	29	21				0.086957	0.076923	0.137931	0
	25	29	32	16				0	0.206897	0.0625	0.1875
	18		33					0.055556		0.181818
	34							0.029412
	25							0.16
Average	25	26.8	27.6667	18.4			Average	0.0764906	0.151076	0.153506	0.139265
Group mean	24.4667						Group mean	0.130084
	122 dpi	122 dpi	122 dpi	122 dpi	122 dpi			122 dpi	122 dpi	122 dpi	122 dpi	122 dpi
	32	23	29	23	32			0.1875	0.347826	0.034483	0.043478	0.125
	32	23	29	20	27			0.125	0.391304	0.068966	0.25	0.074074
	38	33	24	16	27			0.342105	0.121212	0.083333	0.25	0.222222
	33	36	33	27	21			0.333333	0.055556	0.060606	0.333333	0.190476
	37	31	24	21	24			0.216216	0.16129	0.041667	0.285714	0.125
	42	31			27			0.238095	0.064516			0.333333
Average	35.6667	29.5	27.8	21.4	26.3333		Average	0.240375	0.190284	0.057811	0.232505	0.178351
Group mean	28.14						Group mean	0.179865
	146 dpi	146 dpi	146 dpi	146 dpi				146 dpi	146 dpi	146 dpi	146 dpi
	26	38	25	37				0.5	0.789474	0.04	0.162162
	30	34	38	41				0.533333	0.941176	0.184211	0.341463
	45	37	37	25				0.777778	0.864865	0.054054	0.4
	43	29	27	35				0.790698	0.827586	0.074074	0.314286
			21	30						0.190476	0.233333
Average	36	34.5	29.6	33.6			Average	0.650452	0.855775	0.108563	0.290249
Group mean	33.425						Group mean	0.47626
	Terminal 157-166 dpi	Terminal 157-166 dpi	Terminal 157-166 dpi	Terminal 157-166 dpi				Terminal 157-166 dpi	Terminal 157-166 dpi	Terminal 157-166 dpi	Terminal 157-166 dpi
	27	33	26	25				0.703704	0.757576	0.307692	0
	36	32	25	25				0.611111	0.71875	0.16	0.16
	34	39	23	27				0.235294	0.641026	0.304348	0.111111
	39	39	33	28				0.538462	0.538462	0.151515	0.107143
	30	27	27	44				0.7	0.481481	0.481481	0.136364
	29	34	58	56				0.310345	0.470588	0.258621	0.0714286
		38	17	36					0.5	0.352941	0.0555556
Average	32.5	34.5714	29.8571	34.4286			Average	0.516486	0.58684	0.288086	0.0916574
Group mean	32.8393						Group mean	0.370767
	Ctrl 157-166 dpi	Ctrl 157-166 dpi	Ctrl 157-166 dpi	Ctrl 157-166 dpi	Ctrl 157-166 dpi			Ctrl 157-166 dpi	Ctrl 157-166 dpi	Ctrl 157-166 dpi	Ctrl 157-166 dpi	Ctrl 157-166 dpi
	29	29	23	23	34			0.034483	0	0	0	0
	17	31	22	33	31			0	0.032258	0	0.030303	0.032258
	24	22	17	31	28			0.041667	0.045455	0	0.032258	0
	14	26	16	32	23			0	0	0	0.03125	0
	18	26	17	27	23			0	0.038462	0	0	0.043478
	17	19	24	24	17			0	0.052632	0.041667	0	0
		22		24					0		0
Average	19.8333	25	19.8333	27.7143	26		Average	0.0126917	0.0241153	0.0069445	0.0134016	0.0126227
Group mean	23.6762						Group mean	0.0139551
	Aged 604 - 740 d.o.	Aged 604 - 740 d.o.	Aged 604 - 740 d.o.					Aged 604 - 740 d.o.	Aged 604 - 740 d.o.	Aged 604 - 740 d.o.
	31	40	26					0.16129	0.05	0.0384615
	26	24	26					0.0384615	0.0416667	0.0769231
	39	30	25					0	0	0.04
Average	32	31.3333	25.6667				Average	0.066584	0.0305556	0.0517949
Group mean	29.6667						Group mean	0.0496448

## Sheet: Fig.6E
	cCasp3+ cells, %
	SSLOW	SSLOW	Aged
	IBA1	NeuN	NeuN
	47.9	8.2	3.7
	51.6	4.6	3.4
	46.7	1.2	0
	24.3	0.9	0
	34.9	3.5	8.4
	34.6	1.5	1
		0	1.2
Mean	40	2.84286	2.52857

## Sheet: Fig.7B
	Grin1 mean intensity
	Ctrl1					64 dpi				78 dpi				92 dpi				106 dpi				122 dpi					146 dpi				Terminal				Ctrl2
Group mean	126.079					113.291				109.672				79.8462				75.614				88.06					70.6669				65.4276
Average	128.355	108.485	132.662	134.813		107.268	117.185	115.419		107.199	115.712	106.105		81.4767	69.1221	88.9398		78.3359	70.9081	77.5979		93.9145	90.1661	87.8009	80.3585		68.093	73.9814	69.9263		66.821	61.1358	68.3261		134.813
	126.754	94.619	130.963	132.309		98.934	104.43	100.8		98.651	108.608	102.27		68.951	67.939	90.241		94.502	65.035	67.713		66.712	86.652	71.788	76.519		49.846	75.551	53.404		65.584	50.395	66.503		132.309
	122.486	101.051	141.466	127.77		93.249	96.666	111.711		101.933	115.156	95.696		53.634	71.487	99.594		70.361	69.216	81.155		81.686	81.94	87.293	66.954		72.465	73.23	53.189		80.119	61.933	64.061		127.77
	129.598	99.358	124.156	131.516		99.784	111.661	107.515		101.813	120.288	83.413		52.164	67.266	90.424		71.167	75.348	78.922		80.419	86.521	81.699	83.755		47.586	68.157	71.866		65.058	57.856	62.766		131.516
	158.935	98.208	111.424	129.484		100.552	102.07	101.307		111.36	118.093	87.103		45.007	89.17	90.843		81.156	70.689	67.599		81.522	79.522	64.899	75.412		53.689	85.552	67.224		69.245	75.966	55.083		129.484
	105.839	112.843	127.663	153.627		107.111	105.951	104.969		112.704	126.149	90.393		59.163	76.196	91.975		74.775	66.5	61.533		79.974	80.782	86.09	79.511		63.991	68.859	68.082		65.938	51.631	54.197		153.627
	106.093	111.587	126.817	121.912		105.311	112.466	108.356		110.491	106.755	102.771		74.483	72.081	84.483		68.887	65.108	74.224		74.8	83.895	103.588	69.045		56.005	82.329	70.71		56.302	52.664	57.393		121.912
	111.684	117.743	117.249	130.47		113.578	117.242	118.312		107.519	114.276	101.728		58.354	67.302	91.458		61.011	76.149	71.134		75.317	71.47	92.121	69.718		57.258	82.287	64.006		63.535	59.583	66.598		130.47
	108.021	106.943	141.046	145.58		122.994	111.047	105.343		116.843	124.926	94.966		84.333	65.248	87.437		66.714	77.116	73.6		98.083	84.647	85.994	60.465		76.206	72.614	77.035		61.271	70.01	61.94		145.58
	112.894	101.023	162.311	143.423		114.899	114.141	128.578		118.084	109.993	100.983		71.035	74.888	83.719		84.845	77.479	66.929		79.877	93.042	95.887	80.669		88.127	73.752	60.489		54.388	57.272	75.578		143.423
	97.309	112.597	144.074	131.131		104.579	110.443	104.232		113.967	108.96	108.28		58.721	79.898	98.39		99.337	86.144	74.03		82.552	94.81	81.341	65.49		67.633	75.176	58.622		63.496	68.939	78.099		131.131
	101.854	116.305	159.532	148.866		100.659	96.45	115.814		117.097	100.399	101.48		61.494	81.233	87.425		90.713	72.499	73.627		77.063	92.743	91.248	65.207		66.995	76.564	79.035		76.332	55.365	72.817		148.866
	117.455	100.902	115.072	156.739		89.519	106.254	140.033		118.661	108.317	104.572		61.435	64.395	95.243		89.413	71.822	77.209		88.043	102.06	96.669	60.858		73.802	81.031	64.541		72.844	61.132	63.859		156.739
	111.655	115.416	109.628	122.663		92.858	92.501	98.67		118.363	103.591	99.636		56.682	61.425	81.353		102.185	89.955	77.942		88.693	96.732	91.974	72.9		77.285	80.934	67.628		70.004	59.707	71.582		122.663
	121.684	127.658	143.074	131.489		100.863	94.787	103.051		115.368	106.117	94.889		54.763	69.862	86.094		90.421	73.606	73.056		83.815	87.111	81.525	70.459		58.34	77.287	66.725		62.311	66.304	66.21		131.489
	116.821	111.338	114.448	140.74		99.101	126.995	118.618		107.815	111.482	95.197		55.481	59.377	81.631		95.844	63.742	70.26		83.872	91.176	103.604	99.3		53.878	78.907	63.635		61.731	53.599	75.952		140.74
	115.24	118.008	152.81	136.916		99.101	115.355	131.033		111.037	114.959	95.509		57.177	77.059	86.483		77.105	86.049	75.191		87.885	86.759	114.968	79.903		88.879	79.778	62.389		69.779	48.943	69.621		136.916
	115.054	121.9	152.975	117.811		105.695	115.928	101.677		122.862	119.506	95.822		56.968	65.625	92.033		92.924	86.561	74.408		88.388	96.104	88.439	85.632		61.071	77.646	71.023		69.615	57.765	63.505		117.811
	115.028	120.005	160.957	144.848		118.533	118.394	110.355		97.952	122.82	107.171		63.801	64.041	86.113		76.086	80.537	76.522		91.999	100.448	95.343	77.569		59.898	85.01	65.72		73.612	58.771	65.58		144.848
	123.947	103.477	124.881	146.759		119.864	113.859	118.018		103.345	116.549	89.211		56.065	69.278	88.158		76.127	77.461	66.039		93.376	87.841	79.38	62.926		74.49	83.817	66.272		71.374	57.675	57.97		146.759
	119.263	104.922	113.668	146.198		129.079	124.392	103.526		99.841	115.184	98.765		61.095	58.505	89.906		73.029	79.097	64.068		87.428	81.87	97.019	67.046		65.503	84.068	74.396		73.426	62.24	66.527		146.198
	113.523	105.46	136.119	147.094		121.497	111.955	111.093		105.287	115.502	101.92		58.072	67.629	86.193		69.482	77.315	76.151		88.495	92.642	88.73	72.515		64.495	83.152	75.774		62.744	62.24	81.435		147.094
	122.79	115.738	121.917	148.378		118.613	106.37	114.994		108.131	111.173	107.438		66.408	59.552	96.592		69.375	74.283	82.62		106.712	88.001	88.716	89.8		68.135	75.145	79.848		66.168	59.92	73.213		148.378
	118.259	95.331	116.966	147.568		96.351	90.281	126.827		112.958	121.126	95.445		65.669	75.579	94.441		71.278	76.762	72.964		96.692	85.78	80.096	64.738		55.234	75.704	63.363		56.915	59.293	60.043		147.568
	126.763	94.862	150.799	134.671		96.374	91.183	118.261		100.26	118.618	105.283		56.584	61.187	93.033		80.731	73.49	85.389		91.073	93.378	98.551	72.92		66.377	73.724	64.74		83.195	61.951	68.913		134.671
	102.566	98.449	114.656	145.131		94.382	96.107	105.762		126.183	127.707	105.2		63.71	83.403	89.187		90.686	79.393	77.818		91.488	87.408	74.042	78.064		57.773	85.665	62.845		65.846	60.118	57.912		145.131
	112.792	108.445	122.724	158.895		94.103	105.034	112.388		117.12	108.296	91.724		58.482	60.52	89.137		79.729	72.591	89.237		109.138	89.348	93.338	73.969		56.428	80.434	71.794		80.611	63.149	54.406		158.895
	111.432	113.485	122.238	124.327		95.442	102.049	115.302		112.904	134.744	103.972		58.664	61.867	87.812		86	74.966	93.012		97.993	99.53	80.956	78.574		52.124	77.654	61.285		76.198	69.275	59.004		124.327
	92.178	113.631	110.933	127.286		113.289	115.647	106.102		117.159	105.781	109.569		57.44	74.333	78.806		78.931	75.517	85.183		102.815	87.34	85.236	74.048		56.958	80.39	62.784		68.463	71.917	59.842		127.286
	104.684	118.503	119.887	132.466		98.453	119.308	122.121		117.653	118.456	103.972		58.036	62.345	88.909		74.51	77.669	83.214		101.657	87.921	106.356	81.518		78.555	77.576	76.332		64.719	64.777	64.054		132.466
	119.558	113.814	115.897	134.332		103.985	114.941	122.121		109.457	104.612	101.838		63.117	63.45	87.787		71.421	76.609	75.488		103.671	86.511	94.314	81.827		73.969	82.806	70.75		65.276	75.063	68.093		134.332
	97.885	121.14	115.902	127.802		104.68	118.415	133.932		108.386	106.205	103.129		61.337	70.917	82.208		71.694	68.549	67.919		111.687	86.272	103.486	68.768		62.237	76.03	69.841		66.325	71.088	74.95		127.802
	103.907	101.914	115.162	123.517		103.478	137.857	115.088		111.133	111.766	94.364		59.311	64.621	84.264		76.242	72.551	74.943		106.053	88.97	93.562	75.651		62.147	71.502	73.318		77.52	62.923	61.922		123.517
	110.545	107.662	120.739	128.618		106.488	139.718	103.653		100.041	119.987	108.124		61.565	81.099	79.507		83.203	73.251	64.133		102.61	93.632	90.462	63.173		57.579	60.875	69.842		83.096	60.639	65.997		128.618
	130.661	104.205	120.955	124.248		106.204	109.26	101.746		110.527	125.283	102.876		64.362	70.921	86.062		82.881	71.017	80.351		95.812	89.952	97.885	71.949		62.154	69.2	70.697		76.465	58.034	66.793		124.248
	118.948	107.702	143.062	133.288		106.595	101.824	104.492		104.002	121.231	112.865		63.35	69.969	89.274		88.544	61.889	84.423		92.916	90.939	105.593	81.58		63.591	81.615	66.827		80.624	66.193	73.743		133.288
	119.637	102.943	159.114	146.701		108.851	105.962	107.861		111.862	125.416	78.515		59.237	70.404	85.019		79.181	70.418	63.275		101.232	95.704	108.304	73.611		80.672	66.012	67.04		80.851	60.134	67.865		146.701
	123.924	101.306	113.529	132.354		108.119	109.93	105.357		111.579	130.929	105.946		59.808	60.971	99.987		74.791	67.319	57.815		85.116	92.9	90.78	66.313		75.01	65.772	65.66		75.148	64.957	69.652		132.354
	107.848	97.551	112.353	136.108		111.003	105.851	119.327		125.153	119.868	103.953		54.638	55.677	97.284		75.31	67.561	58.979		89.616	101.369	100.973	79.872		62.244	78.19	86.337		61.894	68.82	73.942		136.108
	106.604	107.916	123.31	142.431		121.6	115.348	116.606		114.175	132.808	100.865		68.818	65.097	85.074		68.113	67.612	77.306		88.461	77.629	93.813	70.599		79.67	65.13	72.334		72.651	67.205	72.022		142.431
	132.847	110.959	130.397	114.125		111.567	106.303	117.242		125.344	123.576	99.456		59.727	63.042	86.868		70.182	69.9	84.071		70.249	91.734	91.771	80.46		72.206	52.796	72.536		70.298	69.885	75.537		114.125
	118.584	108.458	112.173	106.166		113.651	114.323	106.494		125.265	136.224	95.038		65.157	70.915	87.497		76.031	73.844	84.028		116.554	82.152	88.856	99.55		73.269	75.454	79.125		76.096	63.869	72.86		106.166
	135.996	106.687	156.826	112.437		113.581	103.524	118.888		116.798	121.967	94.38		67.415	63.549	89.311		93.612	64.216	91.268		85.194	87.525	92.216	89.511		60.588	62.765	68.672		68.814	68.169	78.196		112.437
	109.691	114.231	159.38	123.557		94.376	115.556	112.912		113.861	109.416	91.23		69.538	60.62	81.482		80.192	61.653	71.126		91.326	85.322	85.185	76.906		68.575	64.455	70.993		69.772	66.911	62.59		123.557
	106.888	108.947	121.438	133.835		105.359	112.022	108.905		123.906	115.457	117.778		68.908	74.713	83.447		85.559	63.611	85.596		77.545	96.486	94.773	87.096		70.405	62.979	73.36		74.427	70.94	65.165		133.835
	153.361	114.268	140.507	129.141		110.284	110.968	123.838		125.945	108.482	114.071		61.294	65.944	74.403		73.042	66.03	76.909		93.83	82.792	104.933	92.734		63.24	72.61	70.206		65.406	70.974	74.7		129.141
	127.125	114.134	125.659	130.45		106.219	119.369	128.026		109.738	118.752	116.44		62.42	73.321	85.149		61.608	59.794	70.799		85.47	86.019	77.718	66.386		75.335	71.217	72.243		67.739	68.747	68.87		130.45
	133.325	109.997	128.21	125.518		116.472	119.245	129.198		108.298	116.502	124.973		58.424	65.312	89.614		58.667	60.135	77.237		84.405	86.36	75.975	95.735		82.238	76.764	74.733		65.677	64.715	71.384		125.518
	129.559	110.242	129.949	108.689		114.828	111.172	123.577		126.913	116.194	94.253		61.916	70.503	87.53		59.692	67.824	90.707		79.423	92.053	67.865	72.671		62.67	83.763	71.169		72.468	49.808	79.218		108.689
	149.129	102.202	122.227	108.749		114.406	105.944	124.739		107.155	105.305	107.624		80.84	57.822	93.253		60.987	71.886	91.431		72.552	92.414	73.465	90.18		66.447	70.916	68.602		68.107	56.84	78.229		108.749
	161.537	108.709	130.87	120.974		106.308	111.639	117.878		90.149	116.979	97.163		56.72	76.504	97.733		57.064	58.439	69.307		87.958	97.572	70.247	69.73		78.423	87.076	70.673		70.282	62.195	70.569		120.974
	141.36	113.19	123.814	118.393		123.798	124.823	116.412		87.317	106.193	127.107		62.719	64.413	97.674		65.188	62.635	85.453		89.349	108.14	74.602	79.562		71.475	85.492	70.514		70.072	57.254	62.64		118.393
	146.615	116.237	140.524	140.59		111.313	114.5	114.693		93.665	112.266	106.305		59.291	67.533	106.53		68.004	69.872	77.161		82.284	91.281	74.775	92.335		69.25	69.059	72.755		66.197	60.828	52.528		140.59
	137.577	112.224	172.555	169.868		118.979	113.123	113.831		92.284	109.1	101.145		53.188	61.246	108.654		64.244	66.232	85.432		100.892	99.518	67.753	83.396		74.133	77.294	75.097		66.021	58.168	56.096		169.868
	123.956	91.39	175.284	147.032		111.908	133.718	117.293		90.533	106.102	93.304		59.208	75.406	95.339		70.253	72.344	84.196		118.096	89.631	63.19	71.995		62.954	79.057	61.059		68.897	59.299	58.344		147.032
	131.504	89.818	175.658	156.958		109.542	121.289	120.08		86.05	104.083	107.838		69.363	74.94	101.409		71.349	76.191	74.317		106.192	95.971	68.125	75.471		57.881	74.03	76.35		62.944	66.78	56.326		156.958
	133.314	94.489	157.286	154.841		113.328	118.723	101.214		99.864	110.69	114.689		68.059	64.756	90.142		71.494	73.528	74.454		95.887	85.673	77.821	101.222		70.692	68.608	72.36		63.491	56.59	54.477		154.841
	142.738	95.783	160.188	147.003		107.538	136.43	116.993		95.014	106.507	114.91		61.715	69.586	89.201		72.713	72.484	72.708		112.251	91.815	71.031	102.792		78.229	80.385	64.648		64.785	60.901	60.02		147.003
	134.693	105.089	163.763	147.671		113.288	138.138	121.399		98.99	105.369	105.73		66.188	69.77	84.442		57.256	77.842	74.907		97.452	84.471	80.664	81.016		74.584	63.68	63.498		70.314	65.768	58.268		147.671
	138.258	99.056	166.052	151.006		116.835	123.984	128.489		94.553	119.3	108.404		61.13	80.778	79.51		64.529	66.752	66.243		106.764	90.918	85.205	79.411		72.698	68.686	60.257		85.834	79.608	55.775		151.006
	149.76	100.84	144.784	173.536		109.171	131.033	119.571		98.315	111.239	99.883		53.772	69.387	96.397		80.483	67.893	58.676		94.065	83.868	92.768	73.552		75.982	76.728	72.888		79.286	71.946	67.505		173.536
	147.657	97.685	122.728	133.064		109.807	120.956	124.827		96.483	120.985	106.084		56.926	66.157	99.264		73.693	70.184	72.54		90.896	86.652	76.826	71.317		81.471	72.705	73.458		64.577	68.295	61.337		133.064
	157.218	99.158	130.877	140.444		100.234	126.22	118.481		92.672	106.042	106.08		61.424	62.572	94.792		68.768	73.165	81.633		83.359	90.04	66.322	67.795		67.749	71.286	65.332		80.578	62.761	65.066		140.444
	167.919	101.582	157.528	142.942		101.75	106.188	137.308		92.117	112.738	152.016		60.3	65.562	102.803		61.518	66.622	87.266		85.535	81.109	66.281	66.465		67.513	74.792	65.009		66.697	70.129	62.866		142.942
	157.092	105.909	148.063	137.854		109.063	128.971	127.467		104.517	122.862	113.027		74.438	70.146	97.503		76.334	69.079	87.803		77.953	79.238	75.151	76.948		69.268	67.922	67.838		78.552	70.627	62.575		137.854
	162.972	105.57	165.534	127.075		101.087	112.996	114.986		89.491	116.09	119.056		63.347	80.084	102.721		82.975	69.474	90.207		87.217	82.285	79.702	71.402		79.765	57.691	74.87		83.074	70.422	74.778		127.075
	141.24	107.202	156.628	140.396		103.107	116.012	113.387		95.647	120.332	122.032		57.499	79.489	96.628		79.745	73.588	89.65		82.889	82.344	73.973	88.98		56.988	68.639	64.843		71.172	68.154	63.99		140.396
	130.754	92.8	147.849	134.054		110.138	121.806	105.929		100.822	120.339	146.392		52.144	67.522	93.79		76.327	73.91	84.707		82.066	85.295	68.119	75.228		71.482	60.733	79.142		67.444	57.511	70.182		134.054
	145.024	95.649	134.239	146.472		96.409	131.502	105.384		101.99	111.012	144.942		58.589	73.964	95.417		81.161	68.082	86.977		73.392	88.413	58.166	72.112		71.742	79.067	73.795		64.827	50.282	69.892		146.472
	141.231	112.914	154.816	127.421		101.579	140.001	103.866		102.758	109.928	116.463		56.992	65.416	91.605		67.453	80.785	91.982		97.985	82.246	67.213	78.585		76.052	73.465	58.924		67.26	64.307	68.911		127.421
	134.363	107.623	126.267	123.462		113.555	143.469	119.208		100.787	118.676	125.899		55.577	63.121	100.783		73.456	63.144	86.707		98.835	81.956	86.283	92.536		56.436	68.409	62.31		64.491	60.322	69.032		123.462
	147.006	105.21	140.455	127.877		104.877	144.593	111.616		91.959	114.351	132.052		62.19	57.335	103.511		72.106	60.719	72.512		97.296	89.674	74.689	103.115		51.045	74.757	71.925		77.349	51.005	77.968		127.877
	147.164	116.859	141.587	138.936		101.018	145.092	131.081		100.406	119.402	136.569		57.443	61.351	84.242		77.444	68.577	80.808		83.449	87.225	81.613	101.327		69.123	71.11	71.925		78.172	38.374	73.99		138.936
	153.887	119.901	116.093	124.432		105.177	141.359	95.392		95.063	122.485	119.366		63.427	61.536	83.98		79.697	71.925	74.748		81.646	91.331	103.901	94.343		53.483	70.904	71.681		76.911	52.447	67.945		124.432
	148.537	116.206	163.831	123.779		103.545	123.449	104.091		107.991	119.65	113.049		55.909	73.786	79.697		78.923	63.703	70.129		74.493	82.491	95.906	94.445		64.606	70	68.705		69.2	68.857	78.297		123.779
	151.024	107.928	151.195	124.361		98.648	136.586	108.101		106.987	120.951	82.887		65.229	60.529	86.132		76.473	65.134	89.931		96.466	87.448	77.436	98.75		70.63	76.151	80.149		60.43	56.208	72.382		124.361
	153.352	121.483	123.008	131.064		106.123	137.992	110.232		109.762	109.955	95.509		64.936	65.874	87.892		65.172	57.888	84.863		91.721	83.097	94.628	95.755		64.609	64.271	74.182		68.22	55.068	70.194		131.064
	151.54	118.408	121.688	121.917		114.812	121.764	119.929		113.535	101.357	109.257		53.872	63.699	90.488		76.436	66.907	86.09		94.037	98.751	85.632	96.157		88.089	80.929	81.01		50.28	58.881	66.674		121.917
	132.871	118.946	117.476	118.849		117.434	129.706	109.086		103.312	105.107	100.392		56.462	81.056	74.699		78.814	68.815	90.918		99.631	88.32	83.574	95.275		59.765	60.982	88.425		63.16	57.322	63.93		118.849
	120.383	147.058	115.765	149.875			137.491	100.775		111.96	104.46	122.63		55.225	67.408	79.073		76.541	75.905	73.609		94.044	88.435	82.485	66.088		74.861	73.184	76.925		58.747	53.54	68.94		149.875
	147.405	111.363	126.418	112.7			134.083	112.098		106.453	121.387			54.081	70.909	66.757		72.232	68.553	78.792		98.351	95.423	90.99	59.256		57.868	63.573	79.604		60.187	57.497	66.84		112.7
	122.692	132.888	134.903	150.843			109.019	103.296		113.381	123.776			70.195	67.411	68.917		75.274	78.71	78.888		111.107	87.83	96.031	75.244		71.293	69.682	80.907		67.217	62.108	72.714		150.843
	131.37	133.105	136.988	145.282			118.375	108.462		112.826	124.06			66.656	75.726	77.361		81.471	69.667	72.316		99.388	81.419	99.917	76.122		73.269	65.544	63.858		59.86	70.25	73.587		145.282
	104.01	109.185	131.077	151.669			130.506	126.645		114.802	117.905			61.519	66.737	73.974		86.648	68.85	65.438		79.605	96.721	97.384	65.815		71.08	74.619			60.783	54.427	75.114		151.669
	137.921	113.33	119.02	146.22			104.143	106.804		119.609	131.452			64.567	66.521	74.231		87.407	67.598	80.103		81.457	81.785	111.418	88.455		79.341	79.254			72.553	68.441	79.694		146.22
	147.837	112.945	120.859	140.475			100.83	112.232		107.942	129.641			61.331	75.15	72.559		85.088	75.043	73.762		90.459	93.606	99.153	94.07		88.108	76.324			67.861	55.405	74.095		140.475
	139.216	115.169	143.182	144.61			140.872	121.615		118.97	113.098			56.331	66.915	82.191		88.005	68.841	79.854		81.023	103.758	109.81	81.947		68.925	80.047			68.739	57.984	73.303		144.61
	125.274	98.584	152.792	130.003				110.301		116.318	117.535			62.498	75.913	90.132		91.246	68.286	75.091		107.629	95.732	83.677	104.104		66.668	73.298			63.825	49.149	68.144		130.003
		97.494	114.216	133.576				114.169		104.26				57.263	78.928	96.119		96.682	68.187	84.541		92.49	81.826	91.699	88.588		68.181	74.425			76.406	63.204	76.359		133.576
		102.461	129.671	132.807				114.389		100.766				74.811	76.309	90.847		96.119	67.822	74.137		87.72	93.101	108.766	69.187		73.508	74.814			76.054	67.641	79.725		132.807
		103.783	135.641	138.386				124.117		100.953				53.202	75.927	92.039		98.52	66.27	77.492		81.395	94.054	91.021	92.777		68.681	64.315			79.065	56.658	76.827		138.386
		106.83	121.77	133.233				118.513		106.506				58.229	71.982	84.47		91.536	67.995	73.328		83.109	106.278	79.529	75.354		70.538	63.266			71.99	55.291	63.721		133.233
		113.788	127.455	146.213				115.879		93.649				56.794	70.968	85.208		90.927	71.808	93.744		83.353	110.667	85.327	72.29		72.043	76.681			60.767	61.453	74.118		146.213
		112.672	138.637	128.347				112.389		98.667				62.74	72.825	85.806		84.814	72.121	92.332		86.276	92.647	80.956	75.448		87.049	75.2			64.405	69.717	63.069		128.347
		110.947	128.375	123.386				119.007		93.146				82.592	68.904	75.575		77.529	68.374	70.258		90.875	92.622	110.928	97.035		73.843	86.252			58.884	68.123	70.742		123.386
		103.864	107.184	161.93				110.059		100.022				82.039	66.608	76.674		76.182	75.248	77.241		84.546	84.377	101.001	72.55		65.205	80.789			69.059	55.865	73.791		161.93
		112.119	116.67	143.993				114.662		103.66				82.856	69.424	90.251		76.303	69.995			98.232	98.266	105.96	100.088		67.536	80.463			55.461	57.464	69.944		143.993
		102.025	113.992	123.945				140.107		105.022				85.605	65.133	81.207		66.354	70.844			86.63	94.684	85.813	107.711		66.142	84.396			48.899	57.36	70.909		123.945
		106.614	117.939	118.84				111.585		96.541				77.464	63.569	88.118		66.986	71.454			83.308	93.018	76.51	97.416		61.501	73.216			50.714	60.431	77.219		118.84
		102.178	125.48	106.989				116.403		110.185				78.721	78.423	93.284		70.44	79.957			85.274	93.508	82.029	108.989		65.459	72.169			67.062	54.657	56.756		106.989
		101.529	124.555	115.783				116.374		121.714				81.583	74.681	100.312		87.138	66.155			90.464	79.871	100.035	86.478		68.81	77.123			53.149	57.777	70.494		115.783
		102.788	106.473	140.766				125.002		106.893				77.68	78.337	84.213		83.499	69.176			93.915	102.673	99.454	70.119			70.841			56.879	59.725	66.236		140.766
		99.141	111.109	121.91				130.537		110.307				87.413	64.42	101.418		71.518	78.351			81.372	82.921	88.533				89.611			61.936	70.85	79.43		121.91
		102.52	114.974	123.573				119.772		119.55				81.332	69.377	80.75		76.672	81.477			82.587	82.93	101.869				78.775			58.637	59.916	78.186		123.573
		99.824	111.246					129.106		109.027				88.824		81.535		78.588	62.529			91.299	88.104	110.581				76.601			67.049	61.019	76.356
		120.301	110.376					137.82		106.813				88.816		95.962		78.695	63.439			88.346	86.086					82.397			61.526	61.425	72.302
		99.165	111.612					152.159						81.197		92.725		84.907	64.689			92.835	103.997					63.072			62.32	65.175	82.636
		105.288	158.573					106.918						91.75		96.695		75.218	66.737			87.912	93.173					73.016			63.454	57.031	75.021
		111.563						129.504						91.61		85.149		76.217	70.308			92.862	76.797					67.612			66.236	67.511	71.305
		115.875						107.745						102.148		81.073		72.83				96.222	106.255					75.062			65.021	49.941	61.024
		130.136						118.219						99.95		79.276		80.102				111.615	95.591					84.016			79.656	48.473
		101.136						115.46						99.79		92.795		63.833				104.735	97.919					82.665			76.94	45.781
		100.945						114.658						104.8		90.915		66.686				104.114	98.966					66.742			73.187	53.602
		108.178						115.245						88.31		97.56		70.774				110.453	92.885					73.482			62.92	51.279
		100.397						118.133						101.668		107.612		85.842				102.707	94.274					61.101			69.764	64.585
		113.937						115.965						112.533		92.854		77.809				84.315	95.92					66.02			57.028	53.251
		104.865						121.533						102.165		99.492		81.004				90.628						83.04			70.504
		114.738						115.022						104.657		85.712		80.185				105.657						72.244			56.265
		101.291						109.055						102.105				77.893				101.525						65.253			61.968
		105.414						116.601						75.687				71.096				108.332						66.683			60.221
		122.174						117.219						91.398				84.156				104.935						70.389			55.423
		104.587						112.861						86.732				85.068				124.047						73.905			59.251
		118.777						116.823						86.099				78.519				101.255						68.662			58.449
		106.791						108.189						84.769				72.649				85.509						70.22			76.683
								112.087						87.494				77.588				104.595						62.694			70.645
								112.262						90.826				86.032				102.325						68.586			60.069
								99.223						94.054				82.883				96.032						82.085			72.371
								115.219						97.578				81.695				93.242						78.769			61.003
								114.48						108.181				80.802				98.985						73.327			53.376
														91.582				94.932				96.037						75.088			53.907
														95.302				67.539				103.386						71.293			52.996
														89.091				89.719				91.632						82.347			54.662
														78.644				83.749				96.794						76.645			52.991
														84.865				76.069				94.335						83.94			56.035
														83.771				85.278				102.852						75.869			58.023
														91.731				79.276				117.413						60.045			60.031
														86.962				74.75				113.472									69.176
														87.145				90.279				112.461									65.838
														87.096				89.492				91.646									63.014
														104.179				97.138				104.916									76.525
														79.072				71.769				74.82									60.982
														83.161				72.223				121.365									66.578
														80.246				75.245				103.123									62.346
														84.51				79.217				118.055									62.321
														89.55				64.448				137.895									62.694
														72.041				77.404				104.751									60.568
														87.827				74.872				80.327									60.096
														87.782				83.386				86.054									58.959
														90.826				73.333				87.996									56.289
														85.514				67.756				82.482									64.392
														96.712				82.446				101.829									64.39
														103.082				85.22				91.28									78.337
														99.578				101.224				93.618									74.879
														99.873				77.109				92.878									71.402
														103.882				88.688				97.133									66.273
														128.346				63.653				87.069									66.201
														139.966				74.2				91.641									66.079
														117.426				74.857				82.667									78.145
														108.452				76.974				94.929									69.327
														94.948				86.125				92.039									68.547
														89.993				93.509				99.638									60.992
														98.228				91.552				86.362									63.277
														109.192				79.65				80.14									64.869
														122.083				86.537				97.841									66.741
														125.003				82.172				96.474									78.168
														107.762				87.593				97.696									71.043
														100.279				82.722				97.378									62.241
														98.016				78.986				95.861									68.858
														111.634				77.744				86.444									71.916
														117.017				82.305				84.384									60.853
														114.429				86.071				91.723									63.15
														112.225				83.53				88.873									65.996
														116.867				70.308				112.147									63.861
														122.376				74.559				97.628									56.538
														120.215				91.163				104.191									60.287
														112.431				69.032				115.493									59.964
														117.463				73.828				109.323									61.882
														111.201				72.271				105.245									69.916
														114.033								114.647									72.916
														106.217								106.703									75.593
														119.478								91.531									61.14
														102.573								92.349									59.594
														101.159								98.475									71.294
														97.456								108.473									78.128
														134.679																	85.323
														129.565																	72.28
														129.361																	67.283
														114.917																	64.596
														114.48																	55.125
														103.409																	72.871
														109.138
														111.237
														104.037
														93.934
														93.862
														113.463
														121.315
														113.951
														121.807
														114.354
														60.237
														64.796
														53.894
														76.412
														65.94
														73.108
														73.79
														55.056
														62.432
														55.146
														71.866
														53.449
														88.871
														81.424
														65.334
														89.999
														90.896
														102.42
														105.029
														114.546
														120.666
														128.054

## Sheet: Fig.8A
	% PrP colocalization
	on MAP2				on GFAP				on IBA1
	14.8	8.5	23.4		12.9	0	0.2		58.5	96	94.3
	35.3	26.7	15.4		11.2	1.8	0.8		68.3	96.1	98.3
	4.7	35.4	22.8		5.1	0	5.1		99.6	98.3	99.8
Average	18.2667	23.5333	20.5333		9.73333	0.6	2.03333		75.4667	96.8	97.4667
Group mean	20.7778				4.12222				89.9111

## Sheet: Fig.8B
	PrP immunoreactivity
	Ctrl				SSLOW
	0	1539	0		14675	45384	79355
	125	2970	0		30136	48044	27562
	9695	6607	1272		49920	69090	60541
Average	3273.33	3705.33	424		31577	54172.7	55819.3
Group mean	2467.56				47189.7

## Sheet: Fig.9A
% PrPsc+ microglia per field of view
Ctrl	64 dpi	78 dpi	92 dpi	106 dpi	122 dpi	146 dpi	Term
0	0	0.2	0.4	0.75	0.4	0.714286	0.916667
0	0	0	0.714286	0.263158	0.6	0.555556	0.636364
0	0	0.142857	0.1	0.25	0.35	0.636364	0.75
0	0	0	0.4	0.25	0.36	0.75	0.653846
0	0	0	0.5	0.5	0.454545	0.705882	0.565217
0	0	0.0588235	0.5	0.333333	0.25	0.55	0.590909
0	0	0	0	0.5	0.454545	0.5	0.580645
0	0	0	0.5	0.375	0.5	0.538462	0.461538
0	0.2	0	0	0.272727	0.5	0.411765	0.68
0	0	0.125	1	0.333333	0.5	0.55	0.735294
0	0	0.666667	0.1	0.428571	0.428571	0.681818	0.5
0	0.25	0.3	0.666667	0	0.333333	1	0.461538
0	0	0.6	0.857143	0.5	0.3	0.35	0.608696
0	0	0.5	0	0.285714	0.333333	0.375	0.666667
0	0	0.111111	0	0.25	0.555556	0.333333	0.740741
0	0	0.166667	0.333333	0.6	0.615385	0.4	0.529412
0.111111	0	0	0	0.857143	0.176471	0.7	0.428571
0	0		0.285714	0.5	0.357143	0.411765	0.666667
0	0		0.0769231	0.571429	0.5	0.5625	0.681818
	0		0.555556	0.4	0.52381	0.666667	0.666667
	0		1	0.2	0.588235	0.4	0.666667
	0		0.3	0.75	0.642857	0.652174	0.62963
			1	0.555556	0.619048	0.384615	0.628571
			0.583333	0.454545	0.461538	0.4	0.7
			0.666667	0.666667	0.578947	0.4375	0.545455
			0.5	0.6	0.428571	0.451613	0.764706
			0.111111	0.75	0.444444	0.576923	0.8
			0.75	0.5	0.55	0.631579	0.64
			0.272727	0.5	0.416667	0.4	0.416667
			0.5	0.75	0.375	0.466667	0.631579
			0.714286	0.285714	0.7	0.578947	0.666667
			0.285714	0.25	0.454545	0.4	0.466667
			0.333333	0	0.428571		0.483871
			0.444444	0.3	0.642857		0.551724
			0.666667	0.428571	0.526316		0.705882
			0.555556		0.625		0.4
			0.5		0.625		0.666667
			0.434783		0.857143		0.444444
			0.857143		0.457143		0.814815
			0.222222		0.419355		0.62963
			0.333333		0.393939		0.580645
			0.5		0.6		0.8
			0.5625		0.454545		0.695652
			0.5		0.666667		0.653846
			0.6		0.6		0.809524
			0.25		0.636364		0.809524
			0.166667		0.62963
			0.285714		0.5
			0.5		0.4
			0.25		0.647059
			0.5
			0.777778
			0.166667
			0.714286
			0.5
			0.6
			0
			0
			0.75
			0.166667

[truncated: 12 more sheets: Fig.9B, Fig.9C, Fig.9D, Fig.9E, Fig.9G, Fig.10B, Fig.10F, Fig.11A, Fig.11B, Fig.11E, Fig.S6, Fig.S7]
